# Supplementary material for: Screening for Peptides to Bind and Functionally Inhibit SARS-CoV-2 Fusion Peptide Using Mirrored Combinatorial Phage Display and Human Proteomic Phage Display
Source: Molecules. 2026 Jan 13;31(2):282. doi: 10.3390/molecules31020282 (PMC12844208; doi:10.3390/molecules31020282)
Supplement: Supplementary file 1 [file molecules-31-00282-s001.zip]

Archive with 1 entries (1 files):
- molecules-3995626-supplementary.pdf
